# Supplementary material for: Limitation by a shared mutualist promotes coexistence of multiple competing partners
Source: Nat Commun. 2021 Jan 27;12:619. doi: 10.1038/s41467-021-20922-0 (PMC7840915; doi:10.1038/s41467-021-20922-0)
Supplement: Supplementary file 4 — Source Data [file 41467_2021_20922_MOESM4_ESM.xlsx]

## Sheet: Fig2b
well	treatment	strains	media	monoco	Em_freq	OD_r	OD_yield
E3	Smr_2xac	Smr	2x_ac	mono	NA	0.170775	0.1244
E4	Smr_2xac	Smr	2x_ac	mono	NA	0.170642	0.1261
E5	Smr_2xac	Smr	2x_ac	mono	NA	0.170373	0.1239
E6	Smr_2xac	Smr	2x_ac	mono	NA	0.183387	0.1224
E7	Smr_2xac	Smr	2x_ac	mono	NA	0.163331	0.1203
E8	Smr_2xac	Smr	2x_ac	mono	NA	0.173861	0.1197
B4	Em_lcts_met_arg	Em	lcts_met_arg	mono	NA	0.669567	0.3072
C4	Em_lcts_met_arg	Em	lcts_met_arg	mono	NA	0.66494	0.3077
D4	Em_lcts_met_arg	Em	lcts_met_arg	mono	NA	0.662869	0.3069
E4	Er_lcts_met_arg	Er	lcts_met_arg	mono	NA	0.686352	0.2867
F4	Er_lcts_met_arg	Er	lcts_met_arg	mono	NA	0.68348	0.2886
G4	Er_lcts_met_arg	Er	lcts_met_arg	mono	NA	0.67261	0.2882

## Sheet: Fig2c
well	treatment	strains	media	monoco	Em_freq	OD_r	OD_yield
B7	Em_Smr_lcts	Em_Smr	lcts	co	NA	0.350647	0.2541
C7	Em_Smr_lcts	Em_Smr	lcts	co	NA	0.349814	0.2548
D7	Em_Smr_lcts	Em_Smr	lcts	co	NA	0.349526	0.2552
E7	Er_Smr_lcts	Er_Smr	lcts	co	NA	0.299841	0.2392
F7	Er_Smr_lcts	Er_Smr	lcts	co	NA	0.297136	0.24
G7	Er_Smr_lcts	Er_Smr	lcts	co	NA	0.288157	0.2406

## Sheet: Fig2d
Treatment	Em_freq	Rep	Em	Er	Em_freq_final	freq_change	Batch
Em_Er	0.024	1	9000000	930000000	0.00958467	-0.0144153	A
Em_Er	0.024	2	10000000	900000000	0.010989	-0.013011	A
Em_Er	0.024	3	6000000	800000000	0.00744417	-0.0165558	A
Em_Er	0.319	1	130000000	700000000	0.156627	-0.162374	A
Em_Er	0.319	2	109000000	700000000	0.134734	-0.184266	A
Em_Er	0.319	3	125000000	610000000	0.170068	-0.148932	A
Em_Er	0.899	1	670000000	310000000	0.683673	-0.215327	A
Em_Er	0.899	2	520000000	310000000	0.626506	-0.272494	A
Em_Er	0.899	3	510000000	230000000	0.689189	-0.209811	A
Em_Er	0.00592125	1	2450000	1090000000	0.00224267	-0.0036786	B
Em_Er	0.00592125	2	2410000	1180000000	0.00203821	-0.003883	B
Em_Er	0.00592125	3	1960000	990000000	0.00197589	-0.0039454	B
Em_Er	0.0735952	1	16800000	1030000000	0.0160489	-0.0575463	C
Em_Er	0.0735952	2	17300000	850000000	0.019947	-0.0536483	C
Em_Er	0.0735952	3	15900000	960000000	0.0162926	-0.0573026	C

## Sheet: Fig2e
Treatment	Media	Em_freq	Rep	Em	Er	Smr	Em_freq_final	freq_change	Batch
Em_Er_Smr	lcts	0.024	1	248000000	251000000	188000000	0.496994	0.472994	A
Em_Er_Smr	lcts	0.024	2	322000000	262000000	159000000	0.55137	0.52737	A
Em_Er_Smr	lcts	0.024	3	291000000	243000000	182000000	0.544944	0.520944	A
Em_Er_Smr	lcts	0.319	1	293000000	202000000	184000000	0.591919	0.272919	A
Em_Er_Smr	lcts	0.319	2	313000000	208000000	114000000	0.600768	0.281768	A
Em_Er_Smr	lcts	0.319	3	312000000	187000000	193000000	0.625251	0.30625	A
Em_Er_Smr	lcts	0.899	1	320000000	231000000	202000000	0.580762	-0.318238	A
Em_Er_Smr	lcts	0.899	2	292000000	180000000	184000000	0.618644	-0.280356	A
Em_Er_Smr	lcts	0.899	3	243000000	199000000	190000000	0.549774	-0.349226	A
Em_Er_Smr	lcts	0.00592125	1	309000000	309000000	268000000	0.5	0.494079	B
Em_Er_Smr	lcts	0.00592125	2	340000000	318000000	240000000	0.516717	0.510796	B
Em_Er_Smr	lcts	0.00592125	3	268000000	282000000	276000000	0.487273	0.481351	B
Em_Er_Smr	lcts	0.392727	1	350000000	238000000	236000000	0.595238	0.202511	B
Em_Er_Smr	lcts	0.392727	2	450000000	193000000	272000000	0.699844	0.307117	B
Em_Er_Smr	lcts	0.392727	3	292000000	204000000	255000000	0.58871	0.195982	B
Em_Er_Smr	lcts	0.985414	1	360000000	145000000	274000000	0.712871	-0.272543	B
Em_Er_Smr	lcts	0.985414	2	500000000	108000000	271000000	0.822368	-0.163046	B
Em_Er_Smr	lcts	0.985414	3	350000000	93000000	290000000	0.790068	-0.195347	B

## Sheet: Fig3a
Em_start	Er_start	Smr_start	mu_Em	mu_Er	mu_Smr	p_Smr_met	p_Smr_arg	Em	Er	Smr
5	95	0	1	1.1	0	1.0001	1.0001	44.6263	1055.37	0
10	90	0	1	1.1	0	1.0001	1.0001	90.0719	1009.93	0
20	80	0	1	1.1	0	1.0001	1.0001	183.557	916.443	0
30	70	0	1	1.1	0	1.0001	1.0001	280.75	819.25	0
40	60	0	1	1.1	0	1.0001	1.0001	381.984	718.016	0
50	50	0	1	1.1	0	1.0001	1.0001	487.637	612.363	0
60	40	0	1	1.1	0	1.0001	1.0001	598.144	501.856	0
70	30	0	1	1.1	0	1.0001	1.0001	714.003	385.997	0
80	20	0	1	1.1	0	1.0001	1.0001	835.795	264.205	0
90	10	0	1	1.1	0	1.0001	1.0001	964.195	135.805	0
95	5	0	1	1.1	0	1.0001	1.0001	1031.12	68.8831	0

## Sheet: Fig3b
Em_start	Er_start	Smr_start	mu_Em	mu_Er	mu_Smr	Em	Er	Smr
5	95	100	1	1.1	0.5	313.209	786.791	1101.1
10	90	100	1	1.1	0.5	443.345	656.655	1101.1
20	80	100	1	1.1	0.5	519.996	580.004	1101.1
30	70	100	1	1.1	0.5	529.997	570.003	1101.1
40	60	100	1	1.1	0.5	539.998	560.002	1101.1
50	50	100	1	1.1	0.5	549.998	550.002	1101.1
60	40	100	1	1.1	0.5	559.999	540.001	1101.1
70	30	100	1	1.1	0.5	570	530	1101.1
80	20	100	1	1.1	0.5	580	520	1101.1
90	10	100	1	1.1	0.5	590.001	509.999	1101.1
95	5	100	1	1.1	0.5	715.405	384.595	1101.1

## Sheet: Fig3c
time	met	arg
0	1	1
0.25	11.4366	0.00971839
0.5	22.8523	0.00954421
0.75	35.2456	0.00938907
1	48.5873	0.00925399
1.25	62.802	0.00913695
1.5	77.7477	0.00903556
1.75	93.1909	0.00894763
2	108.773	0.00887126
2.25	123.968	0.00880483
2.5	138.025	0.00874695
2.75	149.894	0.00869646
3	158.129	0.00865237
3.25	160.768	0.00861387
3.5	155.165	0.00858038
3.75	137.789	0.00855478
4	205.874	72.5641
4.25	304.165	170.855
4.5	415.54	282.23
4.75	541.733	408.423
5	568.855	435.545
5.25	568.855	435.545
5.5	568.855	435.545
5.75	568.855	435.545
6	568.855	435.545
6.25	568.855	435.545
6.5	568.855	435.545
6.75	568.855	435.545
7	568.855	435.545
7.25	568.855	435.545
7.5	568.855	435.545
7.75	568.855	435.545
8	568.855	435.545
8.25	568.855	435.545
8.5	568.855	435.545
8.75	568.855	435.545
9	568.855	435.545
9.25	568.855	435.545
9.5	568.855	435.545
9.75	568.855	435.545
10	568.855	435.545

## Sheet: Fig3d
time	met	arg
0	1	1
0.25	0.0118449	11.1137
0.5	0.0116095	22.0123
0.75	0.0114006	33.6058
1	0.0112193	45.742
1.25	0.0110628	58.1739
1.5	0.0109276	70.5213
1.75	0.0108106	82.2216
2	0.0107092	92.4625
2.25	0.0106211	100.095
2.5	0.0105445	103.513
2.75	0.0104777	100.501
3	0.0104195	88.0238
3.25	0.0103689	61.9556
3.5	0.0103267	16.7314
3.75	52.5299	52.5316
4	139.279	139.281
4.25	237.578	237.58
4.5	348.963	348.965
4.75	475.166	475.168
5	502.199	502.201
5.25	502.199	502.201
5.5	502.199	502.201
5.75	502.199	502.201
6	502.199	502.201
6.25	502.199	502.201
6.5	502.199	502.201
6.75	502.199	502.201
7	502.199	502.201
7.25	502.199	502.201
7.5	502.199	502.201
7.75	502.199	502.201
8	502.199	502.201
8.25	502.199	502.201
8.5	502.199	502.201
8.75	502.199	502.201
9	502.199	502.201
9.25	502.199	502.201
9.5	502.199	502.201
9.75	502.199	502.201
10	502.199	502.201

## Sheet: Fig4a
Em_start	Er_start	Smr_start	mu_Em	mu_Er	mu_Smr	Em	Er	Smr	rel_mu_Smr_over_Em	Em_initial_freq	Em_final_freq	change_in_freq	rel_mu_Smr_over_Er	rel_mu_Smr_over_average
10	90	100	1	1.1	0.5	443.345	656.655	1101.1	0.5	0.1	0.403041	0.303041	0.454545	0.47619
10	90	100	1	1.1	0.6	315.769	784.231	1101.1	0.6	0.1	0.287063	0.187063	0.545455	0.571429
10	90	100	1	1.1	0.7	225.132	874.868	1101.1	0.7	0.1	0.204665	0.104665	0.636364	0.666667
10	90	100	1	1.1	0.8	165.548	934.452	1101.1	0.8	0.1	0.150498	0.0504982	0.727273	0.761905
10	90	100	1	1.1	0.9	126.781	973.219	1101.1	0.9	0.1	0.115256	0.0152559	0.818182	0.857143
10	90	100	1	1.1	0.95	112.626	987.374	1101.1	0.95	0.1	0.102387	0.00238724	0.863636	0.904762
10	90	100	1	1.1	1	100.99	999.01	1101.1	1	0.1	0.0918094	-0.0081906	0.909091	0.952381
10	90	100	1	1.1	1.05	91.4004	1008.6	1101.1	1.05	0.1	0.0830913	-0.0169087	0.954545	1
10	90	100	1	1.1	1.1	90.234	1009.77	1101.1	1.1	0.1	0.0820309	-0.0179691	1	1.04762
10	90	100	1	1.1	1.2	90.2067	1009.79	1101.1	1.2	0.1	0.082006	-0.017994	1.09091	1.14286
10	90	100	1	1.1	1.3	90.2021	1009.8	1101.1	1.3	0.1	0.082002	-0.017998	1.18182	1.2381
10	90	100	1	1.1	1.4	90.2004	1009.8	1101.1	1.4	0.1	0.0820004	-0.0179996	1.27273	1.33333
10	90	100	1	1.1	1.5	90.1995	1009.8	1101.1	1.5	0.1	0.0819996	-0.0180004	1.36364	1.42857

## Sheet: Fig4a_left_inset
time	met	arg
0	1	1
0.25	11.4366	0.00971839
0.5	22.8523	0.00954421
0.75	35.2456	0.00938907
1	48.5873	0.00925399
1.25	62.802	0.00913695
1.5	77.7477	0.00903556
1.75	93.1909	0.00894763
2	108.773	0.00887126
2.25	123.968	0.00880483
2.5	138.025	0.00874695
2.75	149.894	0.00869646
3	158.129	0.00865237
3.25	160.768	0.00861387
3.5	155.165	0.00858038
3.75	137.789	0.00855478
4	205.874	72.5641
4.25	304.165	170.855
4.5	415.54	282.23
4.75	541.733	408.423
5	568.855	435.545
5.25	568.855	435.545
5.5	568.855	435.545
5.75	568.855	435.545
6	568.855	435.545
6.25	568.855	435.545
6.5	568.855	435.545
6.75	568.855	435.545
7	568.855	435.545
7.25	568.855	435.545
7.5	568.855	435.545
7.75	568.855	435.545
8	568.855	435.545
8.25	568.855	435.545
8.5	568.855	435.545
8.75	568.855	435.545
9	568.855	435.545
9.25	568.855	435.545
9.5	568.855	435.545
9.75	568.855	435.545
10	568.855	435.545

[truncated: 28 more sheets: Fig4a_right_inset, Fig4b, Fig5b, Fig5c, FigS1a, FigS1b, FigS2, FigS3, FigS4, FigS5, FigS6, FigS7, FigS8, FigS9, FigS10, FigS11a, FigS11b, FigS11c, FigS12a, FigS12b …]
